# Supplementary material for: Highly Reduced Ruthenium Carbide Carbonyl Clusters: Synthesis, Molecular Structure, Reactivity, Electrochemistry, and Computational Investigation of [Ru6C(CO)15]4–
Source: Inorg Chem. 2023 Aug 30;62(36):14590–603. doi: 10.1021/acs.inorgchem.3c01711 (PMC10498495; doi:10.1021/acs.inorgchem.3c01711)
Supplement: Supplementary file 2 — ic3c01711_si_002.xyz [file ic3c01711_si_002.xyz]

39
[Ru6C(CO)16]2- (1)
Ru       2.743088645      2.823673862      4.883207178
Ru       2.791909939      4.854022292      2.821692154
Ru       4.822852843      4.854001861      4.763055672
Ru       2.877159756      4.854008725      6.879471855
Ru       0.762619882      4.853988254      4.867395274
O       -0.085219435      1.855861410      4.928265120
O        3.469311484      0.783703449      2.804371051
O        3.596546024      0.783320096      6.915362851
O        2.045027840      2.801158059      0.765950067
O        5.616609365      4.854089593      1.834654876
O        6.845633649      2.637756844      4.872838405
O        5.684356529      4.854003297      7.972969246
O        1.871050201      2.764199313      8.801263688
O       -1.547725882      4.854019024      6.802739387
O       -0.954550089      4.853912599      2.406870034
C        0.779239111      2.640047948      4.910346931
C        3.162756286      1.580095546      3.574120577
C        3.244661642      1.571987745      6.156822817
C        2.360402518      3.568684490      1.561139490
C        4.794347106      4.854063556      2.671331025
C        6.072284192      3.485634702      4.838830347
C        4.745901699      4.854008201      7.296431122
C        2.277470962      3.530359217      8.049114427
C       -0.676333859      4.854007373      6.058973651
C       -0.265280782      4.853949852      3.326131441
C        2.801652534      4.854008626      4.850243934
Ru       2.743070138      6.884341142      4.883216289
C        2.360222245      6.139346293      1.561183710
C        6.072429599      6.222247599      4.838893226
C        2.277448829      6.177663398      8.049099395
C        0.779228830      7.067966755      4.910307084
C        3.162748107      8.127911215      3.574127686
C        3.244661575      8.136044052      6.156812721
O        2.044711930      6.906863794      0.766039402
O        6.845845150      7.070061577      4.872948916
O        1.871045734      6.943835766      8.801250696
O       -0.085246176      7.852133425      4.928177330
O        3.469308308      8.924297510      2.804374054
O        3.596567567      8.924720539      6.915333872
37
[Ru6C(CO)15]4- (2)
Ru      -5.609973555     -6.363189480      1.139323891
Ru      -4.062647219     -5.501837616     -1.143326367
Ru      -5.485712894     -8.009414861     -1.216717943
C       -4.106579416     -7.172320579      0.023069015
C       -5.712537525     -5.088248245      2.471850867
C       -7.371587891     -6.274975028      0.630596104
C       -5.795363800     -8.015291962      2.281841625
C       -5.324816955     -4.168313770     -1.083496142
C       -3.435998493     -5.102408574     -2.830200045
C       -2.618678304     -4.620660274     -0.031321545
C       -6.536086174     -7.049480958     -2.378598806
C       -6.503032637     -9.548684672     -1.165982636
O       -5.810240914     -4.281351687      3.299891763
O       -8.502190017     -6.185325856      0.376907063
O       -6.520777274     -8.397877117      3.140994559
O       -6.096775660     -3.299930130     -1.124475011
O       -3.075013239     -4.846426789     -3.902997881
O       -2.006638368     -3.603543689     -0.041506213
O       -7.249247634     -6.488427678     -3.105492230
O       -7.152159174    -10.511113555     -1.162361373
Ru      -2.697503308     -8.056302748     -1.147045152
Ru      -4.200953738     -8.772565617      1.270779443
C       -1.412635863     -7.497601275     -2.344468146
C       -1.889292439     -9.663397593     -0.775246404
C       -4.078728005     -8.705076919     -2.497003950
C       -0.908796737     -6.750299425      1.109075400
C       -2.558401904     -5.378956233      2.765302912
C       -3.105163631     -8.977057326      2.722146330
C       -4.723681869    -10.542039288      1.225014664
O       -0.592992654     -7.147442115     -3.086649643
O       -1.330802442    -10.667394176     -0.600349063
O       -4.051320184     -9.231545208     -3.560873150
O        0.225428781     -7.001797755      1.152560931
O       -2.459316152     -4.813790429      3.773081762
O       -2.472002650     -9.181590175      3.675616008
O       -5.035778645    -11.658691796      1.209421156
Ru      -2.680428415     -6.280181405      1.159602206
38
[HRu6C(CO)15H]3- (3)
Ru      11.935361314      8.338367430     18.981347952
Ru      10.061425211      9.547448059     17.146384347
H        8.808818765     10.776121275     17.603089472
Ru      11.652925035     11.172310087     19.014528473
Ru      10.671881495      9.497878369     21.182375944
Ru       9.045981609      8.087483262     19.314538532
Ru       8.881703680     10.992310209     19.416509040
C       10.370325175      9.611918550     19.175345096
C       12.235049835      6.537411187     18.656047430
C       13.656868892      8.897164593     18.607291914
C       12.200443152      8.206506752     20.981424113
C       11.488154898     10.445166450     22.557798847
C        9.639363757      8.403642782     22.257248251
C       11.318480828      8.435212533     16.333476276
C        9.651987723     10.237185868     15.462184758
C        8.657162606      8.051250359     17.327711288
C        9.143193041      6.257044929     19.572948986
C        7.298120434      8.235754893     19.877990007
C       12.896557469     11.897391615     20.174956750
C       12.437991032     11.877868393     17.503376779
C       10.191129110     12.568402484     19.143189257
C        8.623010630     11.428627831     21.206552970
C        7.177864120     11.656230955     19.046984224
O       12.446147501      5.425922858     18.432593641
O       14.761280735      9.145441756     18.372261078
O       12.933398838      7.626665256     21.707862280
O       11.995124740     11.005450310     23.429119108
O        9.054768814      7.763555083     23.023016125
O       11.962354628      7.804769446     15.608463553
O        9.393054042     10.680581525     14.430715016
O        7.961478933      7.454635042     16.583789622
O        9.189562281      5.118099435     19.760270844
O        6.200965723      8.262178857     20.244429927
O       13.710679637     12.337327481     20.867140957
O       12.957954213     12.358596266     16.588350068
O       10.092052677     13.743676893     19.094240590
O        8.314639386     11.852751463     22.236089974
O        6.106963041     12.004879464     18.803731513
40
[HRu6C(CO)16]- (4)
Ru       5.495212082      8.790234586      6.600008975
Ru       7.893272296     10.172548260      6.384815559
Ru       7.341696507     11.684428668      8.843022073
C        6.401378848     10.193162341      7.759399353
C        5.548060743      6.939794501      6.611656655
C        3.998028587      8.618817466      5.516350356
C        6.908244357      8.918429970      5.150413569
C        9.320787314      8.998233274      6.598479771
C        9.017364169     11.979863942      7.919919330
O        5.558000873      5.796852475      6.567954795
O        3.063315482      8.491882669      4.869169769
O        7.057516024      8.457768497      4.081743458
O       10.214286507      8.280785058      6.632653345
O       10.058287121     12.377848536      7.663012569
Ru       7.346618656      8.816938990      8.910892519
Ru       4.885554087     10.143122836      9.128234212
H        5.916532292     11.547628373      9.849669514
Ru       5.515367812     11.697603665      6.708580043
C        7.358808559      6.960632060      8.920413683
C        8.903143416      8.719724407      9.914609532
C        5.938439528      8.890312323     10.369206297
C        3.676141605     10.813469885     10.416982850
C        3.597692429      8.863012558      8.693418630
C        4.133078431     12.580886710      7.653202503
C        4.486797796     11.451230080      5.158689429
C        6.416586266     13.138618953      5.903999072
O        7.401887162      5.818823071      8.985692068
O        9.872662676      8.654969172     10.522205829
O        5.788864103      8.440261696     11.441067359
O        2.949730724     11.228950009     11.193152892
O        2.729224474      8.121412669      8.593351022
O        3.326623214     13.269601200      8.087969024
O        3.883237626     11.407980580      4.189048917
O        6.940822721     14.029549340      5.416093971
C        8.705907305     11.088012723      4.954375651
C        8.235407102     11.529787156     10.513078908
C        6.939476504     13.541077365      8.914901714
O        9.197772637     11.636248220      4.081213803
O        8.713846130     11.501400767     11.545470066
O        6.696276835     14.649285947      9.006624910
43
[Ru6C(CO)15(CH3CN)]2- (5)
Ru       8.445432379      6.723021316     15.515273300
Ru      11.318873983      7.217537692     15.622877783
Ru       9.688332847      7.974118115     13.361145567
Ru       7.987760687      9.557790640     15.196742416
Ru       9.554601146      8.495275389     17.400735677
Ru      10.732031196     10.038473037     15.170953095
C        9.622603103      8.351798854     15.362299724
C        6.634769162      6.952993174     15.368116773
C        8.296403462      6.987117824     17.667745899
C        8.624324788      6.280885396     13.463066123
C       12.349313503      6.248248716     14.398591848
C       11.129662399      5.738734107     16.734374893
C       12.776150646      8.181068227     16.314750807
C       10.958152264      7.442659533     12.127776386
C        8.766185625      8.790777295     11.989057349
C        6.758578324      9.997162066     13.883019173
C        6.758529317     10.139792548     16.443727237
C        9.100326296     11.238728905     15.016505420
C        8.829825052      9.773542066     18.530392686
C       10.787286811      8.017703087     18.692536977
C       11.573683653     10.717956091     13.679149277
C       11.649587702     11.154924564     16.325567691
O        5.485694735      6.975727920     15.273183327
O        7.711070636      6.413955749     18.503455148
O        8.260334881      5.413074545     12.762788343
O       13.026276724      5.602210629     13.733311554
O       11.086721743      4.829624182     17.439394009
O       13.732210244      8.595389347     16.806996534
O       11.726971199      7.131766802     11.328486340
O        8.235098558      9.292517918     11.099372959
O        5.972078394     10.289624582     13.097284958
O        5.964549198     10.500429607     17.193866478
O        8.887833615     12.390667303     14.876779079
O        8.442283217     10.575379640     19.260239324
O       11.546307183      7.732496402     19.510118418
O       12.081747073     11.178351302     12.753833274
O       12.212216156     11.850874938     17.049015724
N        8.276984693      4.712648574     15.807575093
C        8.195922302      3.575132256     15.915721646
C        8.104635648      2.137947677     16.037394567
H        8.695895259      1.664287904     15.255314369
H        7.067915363      1.821553725     15.936206056
H        8.480555835      1.820560356     17.008195701
41
[Ru6C(CO)14(COCH3)]3- (6)
Ru      -5.741334000     -6.456476000      1.394795000
Ru      -4.615693000     -5.604000000     -1.122723000
Ru      -5.469365000     -8.250156000     -0.989679000
C       -4.199670000     -7.091175000      0.261996000
C       -5.826781000     -5.193953000      2.737148000
C       -7.559849000     -6.481389000      1.052386000
C       -5.757796000     -8.135333000      2.552630000
C       -5.976501000     -4.355436000     -0.920189000
C       -3.798044000     -4.937509000     -2.665111000
C       -3.282652000     -4.271072000     -0.016409000
C       -5.879959000     -6.811463000     -2.375297000
C       -6.952069000     -9.096947000     -1.712722000
O       -5.903630000     -4.411660000      3.585727000
O       -8.698900000     -6.474667000      0.854998000
O       -6.399074000     -8.544916000      3.461381000
O       -6.787018000     -3.535797000     -0.882845000
O       -3.308581000     -4.466340000     -3.592923000
O       -3.008946000     -3.136971000     -0.185489000
O       -6.464787000     -6.607953000     -3.365412000
O       -7.873656000     -9.625646000     -2.162488000
Ru      -2.715845000     -7.766824000     -0.938619000
Ru      -4.242155000     -8.773063000      1.375858000
C       -1.601932000     -7.181539000     -2.302072000
C       -1.629813000     -9.151354000     -0.391480000
C       -3.934123000     -8.908678000     -2.126035000
C       -1.135011000     -5.965003000      0.639404000
C       -2.675048000     -4.856201000      2.694350000
C       -3.496324000     -9.946467000      2.584639000
C       -5.200371000     -9.871132000      0.243678000
O       -0.883709000     -6.817232000     -3.129440000
O       -0.887399000     -9.998532000     -0.124996000
O       -3.800876000     -9.630194000     -3.054424000
O        0.010026000     -5.892592000      0.464310000
O       -2.491972000     -4.271068000      3.674052000
O       -3.012757000    -10.636657000      3.384768000
O       -5.615390000    -11.081879000      0.079981000
Ru      -2.921651000     -5.797767000      1.106622000
H       -5.784504000    -12.988900000      0.751779000
C       -5.281449000    -12.076970000      1.060448000
H       -4.204742000    -12.237994000      1.079248000
H       -5.628292000    -11.773934000      2.046640000
38
[HRu6C(CO)15]-
Ru       1.381298801     10.835492533     17.556862039
H        0.647036281     10.283481094     18.842046913
Ru      -0.997926662     11.567864476     16.192957231
Ru      -1.151602548      9.422189930     18.048680439
Ru      -1.619918913      8.837669033     15.389694770
Ru       0.993549217      8.093817322     16.466903886
Ru       1.054523349     10.147807728     14.683667695
C       -0.072191923      9.799031798     16.329765674
C        1.464593531     12.421184732     18.529800278
C        2.930754300     10.176839096     18.375304313
C       -2.784527330     11.837293980     15.651439437
C       -1.183816652     12.879085511     17.522208336
C       -0.224190553     12.617885843     14.819395785
C       -2.306373107     10.306580489     19.236362545
C       -0.954598786      7.888564540     19.089199875
C       -2.735521788      8.668456496     17.041207953
C       -2.894451040      9.355959645     14.151097651
C       -1.941815012      7.096089077     14.842270706
C        0.479932915      6.308249240     16.313407571
C        2.471221759      7.437615543     17.391070364
C        1.980640785      8.321517688     14.729577411
C        0.618518704     10.197556503     12.885717009
C        2.611324096     11.088542804     14.294593601
O        1.565659611     13.366737971     19.160270159
O        3.863163761      9.855928396     18.949834464
O       -3.869385587     12.079313851     15.384265636
O       -1.365102905     13.701666336     18.297227548
O        0.086218117     13.439786021     14.079825622
O       -3.034454093     10.844940974     19.932438977
O       -0.873373807      6.951563217     19.742536594
O       -3.821829887      8.296023056     17.297281261
O       -3.660401196      9.665722665     13.356487718
O       -2.194843023      6.034918640     14.494399876
O        0.205771333      5.199831116     16.244948245
O        3.379450606      6.995482782     17.930202029
O        2.716354110      7.716602401     14.046693990
O        0.315752565     10.176054801     11.784018796
O        3.578424975     11.673571672     14.127059603
40
[H3Ru6C(CO)15]� (7)
Ru       1.280879000     10.765214000     17.692856000
H        0.192861000     10.289838000     19.011599000
H        2.187021000     11.104820000     16.293487000
Ru      -1.050241000     11.669556000     16.315674000
H       -1.884761000     11.142632000     17.754019000
Ru      -1.280163000      9.422130000     18.135162000
Ru      -1.546442000      9.020384000     15.362773000
Ru       0.940126000      8.106488000     16.610407000
Ru       1.073385000     10.277788000     14.854040000
C       -0.077179000      9.852374000     16.508590000
C        1.685298000     12.452987000     18.382188000
C        2.790302000     10.119755000     18.562263000
C       -2.810076000     12.042303000     15.707299000
C       -0.856165000     13.267449000     17.324254000
C       -0.263779000     12.513670000     14.762923000
C       -2.456154000      9.769531000     19.567697000
C       -0.907068000      7.737897000     18.857957000
C       -2.788260000      8.698612000     16.904525000
C       -2.816111000      9.564646000     14.113199000
C       -1.764519000      7.279269000     14.743241000
C        0.652242000      6.344455000     16.062832000
C        2.327543000      7.421767000     17.637353000
C        2.159475000      8.564170000     15.082459000
C        0.300796000      9.628218000     13.292809000
C        2.366497000     11.205321000     13.844794000
O        1.980741000     13.478790000     18.795483000
O        3.742564000      9.795900000     19.110357000
O       -3.873998000     12.317439000     15.411230000
O       -0.839112000     14.241507000     17.913180000
O       -0.043300000     13.279532000     13.941881000
O       -3.184224000     10.002114000     20.413214000
O       -0.789860000      6.743392000     19.411409000
O       -3.878008000      8.289517000     17.048904000
O       -3.583484000      9.883266000     13.325431000
O       -1.972555000      6.229482000     14.337195000
O        0.531864000      5.247028000     15.765801000
O        3.189509000      6.952936000     18.225591000
O        3.087772000      8.079914000     14.554757000
O       -0.008449000      9.271213000     12.248827000
O        3.149929000     11.782546000     13.250162000
47
[Ru6C(CO)15(CH3CNCH3)]- (8)
Ru      20.011278989      5.219362079      7.441529132
Ru      20.350614638      8.064200599      7.310461295
Ru      21.488969393      6.293703043      5.226314969
Ru      22.992179801      4.981454975      7.328235179
Ru      21.697114527      6.504659388      9.297283919
Ru      23.134647528      7.763468687      6.990771971
C       21.601199243      6.469911966      7.260771514
C       19.441438401      3.925598278      8.666256898
C       19.303596414      4.417773178      5.916642690
C       20.423435498      9.595159410      8.356266275
C       19.894825674      9.095327287      5.848046363
C       22.051486264      5.041586651      3.992222166
C       20.343181006      6.933339016      3.921825896
C       23.009529959      7.652449549      4.980970276
C       24.291523291      4.885859839      8.681238073
C       22.322612878      3.222169880      7.434829026
C       24.240223042      4.655742893      5.967606543
C       21.791341774      4.975006053     10.380404921
C       20.286144435      7.294733036     10.237476112
C       23.135754744      7.476942260     10.048604370
C       23.137147904      9.625344591      7.023802854
C       25.000093306      7.655125060      7.082210711
O       19.108676922      3.123977266      9.413119304
O       18.786063433      3.854755220      5.058733533
O       20.518383724     10.544700519      8.988066696
O       19.653683621      9.806788570      4.983194286
O       22.380345963      4.257159730      3.222057005
O       19.613811337      7.287320355      3.110460089
O       23.537015470      8.145111040      4.054755149
O       25.115509347      4.805781196      9.470453542
O       22.056615666      2.109215479      7.486190053
O       25.054043216      4.475953009      5.184831155
O       21.831243573      4.046489891     11.047937856
O       19.417648750      7.697207745     10.867476290
O       23.958770516      8.010425666     10.641673575
O       23.188000127     10.771932345      7.026984465
O       26.143741761      7.603004740      7.141675669
N       18.405772123      7.502232310      7.724828619
C       18.271216156      6.235138612      7.727448827
C       16.947737335      5.563717638      7.950261242
H       16.773703469      5.461919526      9.024853107
H       16.936823404      4.564161860      7.524685609
H       16.107351209      6.116420933      7.530093068
C       17.358021762      8.475983214      7.959452674
H       16.395472804      8.019276161      8.177607699
H       17.248889806      9.119711129      7.086951169
H       17.632265796      9.105574126      8.805171165
37
[Ru6C(CO)15]2- (9)
Ru      -5.592645000     -6.469339000      1.220453000
Ru      -4.188303000     -5.414925000     -1.129571000
Ru      -5.414489000     -8.062143000     -1.340694000
C       -4.154779000     -7.221724000     -0.000876000
C       -5.766459000     -5.349931000      2.705308000
C       -7.347993000     -6.205048000      0.716084000
C       -5.883442000     -8.156885000      2.233290000
C       -4.894608000     -3.773341000     -0.706781000
C       -3.842565000     -4.896751000     -2.889589000
C       -2.430171000     -4.852704000     -0.290220000
C       -6.330930000     -7.365604000     -2.796572000
C       -6.749667000     -9.319430000     -1.044541000
O       -5.898961000     -4.672639000      3.621998000
O       -8.451401000     -6.037709000      0.427448000
O       -6.634177000     -8.605547000      3.027245000
O       -5.347398000     -2.756544000     -0.430489000
O       -3.577912000     -4.563713000     -3.952814000
O       -1.635629000     -4.033338000     -0.583455000
O       -6.860493000     -6.905570000     -3.705889000
O       -7.542594000    -10.124304000     -0.843098000
Ru      -2.760474000     -8.037083000     -1.227943000
Ru      -4.235959000     -8.835482000      1.271685000
C       -1.588001000     -7.457921000     -2.548095000
C       -1.520875000     -9.307129000     -0.701380000
C       -4.025986000     -9.058751000     -2.439913000
C       -0.983981000     -6.775767000      1.202436000
C       -2.682166000     -5.124901000      2.570256000
C       -3.289123000     -9.094002000      2.822739000
C       -4.705979000    -10.639762000      1.219368000
O       -0.877208000     -7.062062000     -3.357153000
O       -0.768786000    -10.112678000     -0.374431000
O       -4.008000000     -9.856386000     -3.306104000
O        0.129077000     -7.049680000      1.308517000
O       -2.598976000     -4.441966000      3.488646000
O       -2.685163000     -9.237152000      3.789741000
O       -5.048196000    -11.732820000      1.203887000
Ru      -2.754017000     -6.243819000      1.069472000
41
[Ru6C(COOH)(CO)15]3-
Ru       2.684957963      2.794226159      4.840971018
Ru       2.947115290      4.814387212      2.783810140
Ru       4.851391325      4.823858925      4.848748693
Ru       2.895755093      4.803785208      6.874479785
Ru       0.727819110      4.802523500      4.771132419
O       -0.138060682      1.864183223      5.088344531
O        2.899581726      0.630831981      2.768642167
O        3.600060650      0.765989662      6.854674470
O        2.400952114      2.797323645      0.638074314
O        5.783701677      4.804392529      1.928426236
O        6.894375091      2.628344208      4.903766467
O        5.698163060      4.788406740      7.898301082
O        1.994773646      2.737902706      8.856286983
O       -1.027203766      5.411276484      7.038837562
O       -0.853611354      4.913945739      2.253544366
C        0.676037567      2.707221490      4.974868465
C        2.819288652      1.491810291      3.530863077
C        3.220274744      1.553336624      6.101558441
C        2.616447019      3.538262720      1.494776006
C        4.910006152      4.809809073      2.718645671
C        6.107937608      3.465858672      4.891904918
C        4.818773486      4.799045509      7.125757166
C        2.361763926      3.502573046      8.074373888
C       -0.938649051      4.825415666      5.979054756
C       -0.258049280      4.855128227      3.243022726
C        2.778835937      4.813115323      4.832731624
Ru       2.661322684      6.828944289      4.844275014
C        2.654249489      6.094187223      1.489005904
C        6.069525517      6.214698016      4.896184744
C        2.398159812      6.097999954      8.100053304
C        0.648564092      6.901292500      4.964520440
C        2.790348671      8.136658532      3.538553031
C        3.179135412      8.071328333      6.109990426
O        2.468773327      6.834865321      0.625229213
O        6.835008293      7.071647328      4.911865588
O        2.053084462      6.856628785      8.896523963
O       -0.178869895      7.728338237      5.062511582
O        2.866747674      8.998741438      2.777355890
O        3.548853997      8.861195123      6.865413770
O       -2.066115367      4.141035960      5.630878291
H       -1.911129871      3.642002400      4.823219867
39
[Fe6C(CO)16]2-
C       -1.740079583      0.608092211      2.099293138
C       -3.061221179     -0.670583194     -0.000040898
C        0.020259676     -0.031294958      0.000001311
C       -0.040951356     -1.207408097      3.054379163
C        0.912874286      1.023512806      2.899635322
C       -1.053811067     -2.914220160      1.196459788
C        1.348887286     -2.446517450      0.000004316
C        2.930945773     -0.703836562      1.300867576
C        2.257714665      1.908468034     -0.000040127
C        0.061414007      2.912554234      1.228580173
C       -2.714633864      1.956807342      0.000052067
Fe      -0.049759115      0.041609276      1.850282683
Fe      -0.399283848     -1.841246007      0.000001152
Fe       1.775476964     -0.561584317      0.000004152
Fe       0.509094416      1.773761156     -0.000009344
Fe      -1.758426116      0.489287158      0.000010595
O       -2.574333687      0.932173388      2.854804531
O       -3.952724463     -1.392980624     -0.000092926
O        0.017730998     -1.974473410      3.906716889
O        1.577846982      1.631277560      3.614566874
O       -1.517442899     -3.665569329      1.929915497
O        1.952130820     -3.460142303      0.000004749
O        3.688143882     -0.814684269      2.154065085
O        3.341223784      2.311645668     -0.000064378
O       -0.266410840      3.719583766      1.978572705
O       -3.321375273      2.927775083      0.000082255
Fe      -0.049774415      0.041612619     -1.850278396
C       -1.053779891     -2.914240951     -1.196457202
C        2.930994302     -0.703846494     -1.300819349
C        0.061339263      2.912508613     -1.228613047
C       -1.740072441      0.608152131     -2.099285938
C       -0.041034931     -1.207387886     -3.054392780
C        0.912917460      1.023477243     -2.899614429
O       -1.517380153     -3.665610707     -1.929911813
O        3.688227786     -0.814698892     -2.153984305
O       -0.266535320      3.719500071     -1.978625709
O       -2.574316878      0.932282983     -2.854785533
O        0.017600220     -1.974429119     -3.906755671
O        1.577932750      1.631216388     -3.614528175
41
[Fe6C(COOH)(CO)15]3-
C       -0.767857860      2.017255089      1.643403596
C        0.148295512      0.003701254      3.176073021
C       -0.018974399     -0.000209494     -0.172099908
C        1.220399932      2.993180151      0.058000766
C       -0.972640708      2.777246583     -1.059381619
C        2.557825897      1.217250918      1.658426600
C        2.790521489     -0.001457994     -0.686728739
C        1.773086406      1.361418038     -2.620624439
C       -3.130546846      1.253548978     -0.323702733
C       -2.347243761      0.002389171      2.123511712
Fe      -0.024542572      1.793468589     -0.021039982
Fe       1.727147775      0.001272470      0.777593078
Fe       1.131021910     -0.002196105     -1.716471446
Fe      -1.928062688     -0.000863837     -0.430116926
Fe      -0.692039678      0.002032866      1.678126735
O       -1.145440805      2.835008299      2.406023422
O        0.623516451      0.004954278      4.234404940
O        2.025224459      3.820982871      0.014308638
O       -1.544189368      3.477089550     -1.783029909
O        3.152376144      1.976474330      2.291453332
O        3.955582065     -0.002677023     -0.956154628
O        2.214884830      2.254277225     -3.188268641
O       -3.951360236      2.056858504     -0.246885608
O       -3.399782365      0.002848057      2.632760924
Fe      -0.024148931     -1.793535178     -0.016638200
C        2.558383598     -1.211272411      1.662542621
C        1.772837226     -1.367775718     -2.617848407
C       -3.130315999     -1.255315694     -0.320703636
C       -0.768256707     -2.013855335      1.647630600
C        1.221058903     -2.992757353      0.066120938
C       -0.971538868     -2.779218237     -1.053850670
O        3.153333950     -1.968144094      2.297998208
O        2.214419570     -2.261932941     -3.183602101
O       -3.950947468     -2.058624358     -0.241989002
O       -1.146598405     -2.829621155      2.411964972
O        2.026131205     -3.820449249      0.025182209
O       -1.542737707     -3.480226977     -1.776650427
C       -1.693060946     -0.003080668     -2.319039332
O       -0.588677966     -0.003449496     -2.887692937
O       -2.754843510     -0.004423755     -3.146399319
H       -2.440754530     -0.005551151     -4.066630705
38
[HFe6C(CO)15]3-
Fe      11.808750596      8.425414038     19.034158080
Fe      10.102955539      9.549032291     17.356451744
H        8.952235156     10.664166197     17.769579109
Fe      11.526266312     11.022658580     19.018813370
Fe      10.638247676      9.474752122     21.020017473
Fe       9.162699439      8.217402896     19.288451060
Fe       9.041541599     10.846134566     19.412478608
C       10.391948328      9.585562967     19.197566732
C       12.093182165      6.747717662     18.716482516
C       13.401438904      9.022948849     18.739752721
C       12.051897049      8.240347613     20.886623369
C       11.407219134     10.378939968     22.280399422
C        9.645857310      8.450197215     21.990441648
C       11.348064254      8.598298324     16.578323368
C        9.700384640     10.279047639     15.838564368
C        8.793651541      8.150581854     17.457591504
C        9.249923207      6.518024642     19.571020064
C        7.543092486      8.453754453     19.813560162
C       12.737700335     11.787936586     19.979925753
C       12.112668732     11.527820093     17.485779691
C       10.201318602     12.344331042     19.161052803
C        8.782658926     11.160093457     21.114409437
C        7.479446881     11.491147754     19.025938676
O       12.318422409      5.635810328     18.513058799
O       14.512406466      9.288295605     18.552877222
O       12.755987380      7.627509179     21.622496174
O       11.919861335     10.941636881     23.146450170
O        9.049253183      7.803902807     22.742920041
O       12.052007470      8.068218492     15.827116544
O        9.431846927     10.784791246     14.838302328
O        8.103143148      7.562958333     16.695316236
O        9.274845744      5.382674351     19.786281286
O        6.442449247      8.511840068     20.172540036
O       13.575254660     12.305016282     20.585498760
O       12.573132519     11.940553532     16.504945243
O       10.096504136     13.523303762     19.109910373
O        8.410517103     11.538543497     22.143098307
O        6.435444460     11.891864827     18.747181801
37
[Fe6C(CO)15]4-
Fe      -0.001098912      0.122405524     -1.822836881
Fe       1.235392393     -1.418789871     -0.000405025
Fe       1.367984746      1.203016247     -0.002209317
C       -0.000056500     -0.053905042     -0.000075826
C       -0.002950313     -0.816513210     -3.248769781
C       -1.342275539      1.210512541     -2.142996864
C        1.347060608      1.203313572     -2.141964277
C        2.259380215     -1.935859604     -1.273421175
C       -0.005276531     -2.821430029      0.001616152
C        2.261141304     -1.934132542      1.271854697
C        3.034771030      0.795756974     -0.001792548
C        1.515277927      2.919111380     -0.002028768
O       -0.004630946     -1.470993485     -4.212696736
O       -2.058798017      1.803708906     -2.878649992
O        2.066443622      1.790706481     -2.879726173
O        2.975518237     -2.295014220     -2.112476228
O       -0.007853208     -4.013345520      0.002028030
O        2.978541500     -2.292361565      2.110232269
O        4.181618083      0.613990935     -0.001688607
O        1.643425867      4.069595811     -0.001589109
Fe       0.001358654      0.125488359      1.822412404
Fe      -1.241077486     -1.413913456      0.002629035
Fe      -1.362884672      1.208837029      0.000088440
C       -0.004714989     -0.810060354      3.250554342
C        1.348941784      1.205872639      2.141190374
C       -1.340472251      1.215743521      2.138252082
C       -2.264756139     -1.926770349      1.277543052
C       -2.269521169     -1.929010515     -1.267531616
C       -3.030785473      0.805800508      0.000238018
C       -1.506190860      2.925297179     -0.003391877
O       -0.008623085     -1.462165007      4.216090342
O        2.069623220      1.794963883      2.876099900
O       -2.055233068      1.810045398      2.875058655
O       -2.980514341     -2.283825440      2.117798035
O       -2.988300137     -2.287310544     -2.104668661
O       -4.178220153      0.627747185      0.000389339
O       -1.631874402      4.076010681     -0.006003704
